# Supplementary material for: Triazole-Functionalized Jatrophone Derivatives as Antiprotozoal Agents Against Trypanosoma cruzi: Synthesis, Biological Evaluation and Structure—Activity Relationships
Source: Pharmaceuticals (Basel). 2026 May 21;19(5):801. doi: 10.3390/ph19050801 (PMC13210208; doi:10.3390/ph19050801)
Supplement: Supplementary file 1 [file pharmaceuticals-19-00801-s001.zip]

Archive with 1 entries (1 files):
- pharmaceuticals-4297843-supplementary.pdf
